# Supplementary material for: Cell biological analysis reveals an essential role for Pfcerli2 in erythrocyte invasion by malaria parasites
Source: Commun Biol. 2022 Feb 9;5:121. doi: 10.1038/s42003-022-03020-9 (PMC8828742; doi:10.1038/s42003-022-03020-9)
Supplement: Supplementary file 4 — Supplementary Data 1 [file 42003_2022_3020_MOESM4_ESM.xlsx]

## Sheet: Supplementary Table 1
Supplementary Data 1: Summary of CERLI2 repeat structures in Laverania.
Summary of the characteristics of PfCERLI2 in multiple P. falciparum isolates and their homologues in Laverania. Repeat sequences represent the consensus sequence of all repeats in that protein. Upper case letters = amino acid position fixed across repeats, lower case letters = amino acid position variable across repeats,? = no obvious pattern across repeats.
Plasmodium Species	Strain	Genome size (Mb)	Host	Exons	Repeat sequence	Repeat number	aa length
falciparum	3D7	23.3	Human	9	QTDEIkNDhi	12	579
falciparum	7G8	22.7	Human	9	QTdEikNDhi	10	559
falciparum	CD01	23.5	Human	9	QTdEikNDhi	20	659
falciparum	GB4	23.4	Human	9	QTdEikNDni	18	639
falciparum	HB3	22.7	Human	9	QTdEikNDhi	15	609
falciparum	IT	23.1	Human	9	QTdEikNDhi	17	629
falciparum	Dd2	22.6	Human	9	QTdEikNDhi	17	629
praefalciparum	G01	26	Gorilla	9	QTdEikNDhi	9	549
reichenowi	CDC	24.5	Chimp	9	QTdEIkNdni	7	529
reichenowi	G01	24.1	Chimp	9	qTdEIKNdni	6	509
adleri	GO1	22.2	Gorilla	9	tEElKNdni?	4	490
billcollinsi	G01	23.1	Chimp	9	tEevkndnin	8	528
blacklocki	G01	22	Gorilla	9	NIkkEEIkNd	8	534
gaboni	G01	21.8	Chimp	9	teEiKNdnin	6	509
