# Supplementary material for: Cell biological analysis reveals an essential role for Pfcerli2 in erythrocyte invasion by malaria parasites
Source: Commun Biol. 2022 Feb 9;5:121. doi: 10.1038/s42003-022-03020-9 (PMC8828742; doi:10.1038/s42003-022-03020-9)
Supplement: Supplementary file 6 — Supplementary Data 3 [file 42003_2022_3020_MOESM6_ESM.xlsx]

## Sheet: Supplementary Table 3
Supplementary Data 3: Average Gene structure of cerli1 and cerli2 lineage genes.
Average values from gene structure characteristics of genes identified as being members of either the cerli1 or cerli2 lineage
Cerli lineage	Gene length (bp)	mRNA length (bp)	Intron length (bp)	Protein length (aa)	Intron number	Exon number	Avg. intron length (bp)	Avg. exon length (bp)	Avg. UTR length (bp)
Cerli1	2764	1820	944	447.6	3.6	4.6	280.3	412	2464.8
Cerli2	4072.9	1874.8	2198.1	443.8	7.5	8.55	273.3	216	4864
