# Supplementary material for: Cell biological analysis reveals an essential role for Pfcerli2 in erythrocyte invasion by malaria parasites
Source: Commun Biol. 2022 Feb 9;5:121. doi: 10.1038/s42003-022-03020-9 (PMC8828742; doi:10.1038/s42003-022-03020-9)
Supplement: Supplementary file 7 — Supplementary Data 4 [file 42003_2022_3020_MOESM7_ESM.xlsx]

## Sheet: Supplementary Table 4
Supplementary Data 4: Summary of PHIS containing proteins in P. falciparum.
Summary of all PHIS motif containing proteins in the P. falciparum 3D7 proteome, as determined by BLASTp search using the PHIS sequence of either PfCERLI1 or PfCERLI2. Expression data obtained from17 Dispensability data obtained from previously published resources13.
PlasmoDB ID	Name	PlasmoDB annotation	Sequence	Peak expression	PiggyBac Dispensibility?
PF3D7_0210600	PfCERLI1	PfCERLI1	PHISENKP	Schizonts	Essential
PF3D7_0405200	PfCERLI2	PfCERLI2	PHISDFEP	Schizonts	Essential
PF3D7_0102200	RESA	Ring-infected erythrocyte surface antigen	PHISEFNP	Rings	Dispensible
PF3D7_1149500	RESA2	Ring-infected erythrocyte surface antigen 2	PHVKEFKP	Rings	Dispensible
PF3D7_1149200	RESA3	Ring-infected erythrocyte surface antigen 3	PHTREFNP	Rings	Dispensible
PF3D7_1038800	N/A	RESA-like protein with PHIST and DnaJ domains	PYVKKYNP	Rings	Dispensible
PF3D7_0814900	FeSOD	Iron superoxide dismutase	PHISEETL	Trophs/	Essential
				gams
PF3D7_1436800	ClpR	ATP-dependent Clp protease proteolytic subunit	PHISEQII	Trophs/	Essential
				gams
PF3D7_1024400	N/A	Conserved Plasmodium protein, unknown function	PHISKNKN	Schizonts	Essential
