# Supplementary material for: Cell biological analysis reveals an essential role for Pfcerli2 in erythrocyte invasion by malaria parasites
Source: Commun Biol. 2022 Feb 9;5:121. doi: 10.1038/s42003-022-03020-9 (PMC8828742; doi:10.1038/s42003-022-03020-9)
Supplement: Supplementary file 8 — Supplementary Data 5 [file 42003_2022_3020_MOESM8_ESM.xlsx]

## Sheet: Figure 2e
PfCERLI2 protein levels with knock-down.
HA normalised	G6P	G6P
	No	Plus
HA (1)	371000	92169.6
HA (2)	255000	58596.2
HA (3)	92900	32759.9
KD (1)		75.1565
KD (2)		77.0211
KD (3)		64.7364
Final KD:		72.3046

## Sheet: Figure 2f
Parasite growth with PfCERLI2 knock-down.
PfCERLI1HAGlmS	Growth (% control)
Glucosamine (mM)	Replicate 1	Replicate 2	Replicate 3	Replicate 4
5	28.2195	34.9384	18.7416	11.7805
2.5	53.3035	60.4703	40.1606	34.2704
1.25	66.2934	64.0537	58.3668	46.0509
0.6	76.1478	81.9709	73.8956	69.6118
0.3	93.1691	94.5129	86.747	88.3534
0.15	102.576	96.3046	100.134	93.7082
3D7 WT	Growth (% control)
Glucosamine (mM)	Replicate 1	Replicate 2	Replicate 3	Replicate 4
5	111.756	104.969	96.3048	77.8761
2.5	109.103	108.126	108.083	108.407
1.25	103.797	105.331	94.9192	109.292
0.6	101.708	98.2402	94.9192	107.08
0.3	105.455	98.6542	99.7691	103.54
0.15	104.46	103.261	102.54	110.177

## Sheet: Figure 3a
Parasite invasion with PfCERLI2 knock-down.
PfCERLI1HAGlmS/GFP Invasion	Invasion (% control)
Glucosamine (mM)	Replicate 1	Replicate 2	Replicate 3	Replicate 4
5	58.2878	57.2267	58.5302	54.2976
2.5	68.5922	72.047	67.2441	66.8222
1.25	74.9935	74.6393	73.3858	73.7475
0.6	83.0081	84.226	82.5722	82.9568
0.3	97.9443	93.8616	88.3465	93.3448
0.15	97.7361	96.3072	95.1181	94.0815

## Sheet: Figure 3b
PfCERLI1HAGlmS	Mean merozoites per schizont
Glucosamine (mM)	Replicate 1	Replicate 2	Replicate 3
0	19.3	19.1	18.25
2.5	19.1	18.3	18.85

## Sheet: Figure 3d
PfCERLI1HAGlmS	% ruptured schizonts
Glucosamine (mM)	Replicate 1	Replicate 2	Replicate 3
0	59.2988	25.6331	30.2177
2.5	58.7147	27.4897	23.6372

## Sheet: Figure 3e
PfCERLI1HAGlmS	% free merozoites
Glucosamine (mM)	Replicate 1	Replicate 2	Replicate 3	Replicate 4
0	10.8609	11.1758	8.28646	8.40955
2.5	13.4904	13.7147	10.9852	11.2506

## Sheet: Figure 3g
PfCERLI1HAGlmS	% bound merozoites
Glucosamine (mM)	Replicate 1	Replicate 2	Replicate 3	Replicate 4	Replicate 5
0	1.6	2.5	1.3	1.4	0.6
2.5	2.06667	3.5	3.6	2	3.3

## Sheet: Figure 3h
PfCERLI1HAGlmS	% rings
Glucosamine (mM)	Replicate 1	Replicate 2	Replicate 3	Replicate 4	Replicate 5
0	1.6	2.5	1.3	1.4	0.6
2.5	2.06667	3.5	3.6	2	3.3

## Sheet: Figure 3j
Merozoite invasion score with PfCERLI2 knock-down.
	1 (attached)			2 (entry)			3 (invaded)
UT	9			5			6
UT +CytD	12			8			0
KD	11			7			2
KD +CytD	10			10			0

## Sheet: Figure 3k
Diameter of the AMA1 ring with PfCERLI2 knock-down.
UT	UT +CytD	KD	KD+CytD
0.531	0.486	0.407	0.286
	0.589	0.652	0.343
	0.599	0.545	0.67
0.589	0.43	0.346	0.378
	0.283	0.245	0.564
	0.35	0.354	0.225
0.445	0.363	0.417	0.543
0.441	0.216	0.429	0.588
0.988	0.733		0.623
0.482	0.413	0.485	0.437
0.419	0.799		0.419
0.874	0.554	0.47	0.367
0.719	0.343	0.673	0.567
0.802	0.295	0.417	0.402
	0.588	0.283	0.593
0.93	0.723	0.41	0.642
0.439	0.555	0.668	0.376
0.347	0.525	0.598	0.352
	0.335	0.452	0.593
0.349	0.458	0.544	0.34
Please see tab for Supplementary Figure 9c for full data including fully invaded merozoites (gaps in the table above filled)

[truncated: 15 more sheets: Figure 4b, Figure 6b, Figure 6c, Figure 6e, Figure 7g, Figure 7h, Figure 7i, Figure 7j, Supplementary Figure 9c, Supp Figure 14a, Supp Figure 14b, Supp Figure 14c, Supp Figure 14d, Supp Figure 14e, Supp Figure 14f]
